# Supplementary material for: Lysophosphatidic Acid Receptor 3 (LPA3): Signaling and Phosphorylation Sites
Source: Int J Mol Sci. 2024 Jun 12;25(12):6491. doi: 10.3390/ijms25126491 (PMC11203643; doi:10.3390/ijms25126491)
Supplement: Supplementary file 1 [file ijms-25-06491-s001.zip]

Archive with 7 entries (7 files):
- Legends for the Videos.pdf
- Supplementary Materials Figures S1-S17.pdf
- Supplementary-Mass Spectrometry Spectra.pdf
- Video S1. LPA-induced internalization.mp4
- Video S2. PMA-induced internalization.mp4
- Video S3. B arrestin mCherry FRET.mp4
- Video S4. LPA3 B arrestin mCherry COLOC.mp4
